# Supplementary material for: Vitamin D Deficiency and Risk of Surgical Site Infections: A Retrospective Chart Review from a Tertiary Care Center in Qatar
Source: Med Sci (Basel). 2025 Sep 1;13(3):163. doi: 10.3390/medsci13030163 (PMC12452610; doi:10.3390/medsci13030163)
Supplement: Supplementary file 1 [file medsci-13-00163-s001.zip]

Archive with 1 entries (1 files):
- medsci-3836185-supplementary.pdf
